# Supplementary material for: Characterization of the Sodium Multi-Vitamin Transporter in the Mosquito Anopheles stephensi and Its Capacity to Mobilize Pantothenate and Biotin
Source: Biomolecules. 2025 Jan 3;15(1):59. doi: 10.3390/biom15010059 (PMC11764013; doi:10.3390/biom15010059)
Supplement: Supplementary file 1 [file biomolecules-15-00059-s001.zip]

Archive with 1 entries (1 files):
- biomolecules-3313370-supplementary.pdf
